# Supplementary material for: Integrating Emotional Contagion into Leadership Theorizing: Development and Validation of the Leader Awareness of Holistic Contagion Scale
Source: Eur J Investig Health Psychol Educ. 2026 Apr 29;16(5):61. doi: 10.3390/ejihpe16050061 (PMC13205571; doi:10.3390/ejihpe16050061)
Supplement: Supplementary file 1 [file ejihpe-16-00061-s001.zip]

Archive with 1 entries (1 files):
- ejihpe-4207308-supplementary.pdf
